# Supplementary material for: Proposal of names for 329 higher rank taxa defined in the Genome Taxonomy Database under two prokaryotic codes
Source: FEMS Microbiol Lett. 2023 Jul 21;370:fnad071. doi: 10.1093/femsle/fnad071 (PMC10408702; doi:10.1093/femsle/fnad071)
Supplement: fnad071_Supplemental_Files [file fnad071_supplemental_files.zip]

Archive with 2 entries (2 files):
- Table_S1_S2_S3_rev_1.docx
- Suppl_figures_GTDB_Latin_names_rev1.docx
